# Supplementary material for: Maternal Gliadin Intake Reduces Oocyte Quality with Chromosomal Aberrations and Increases Embryonic Lethality through Oxidative Stress in a Caenorhabditis elegans Model
Source: Nutrients. 2022 Dec 19;14(24):5403. doi: 10.3390/nu14245403 (PMC9787971; doi:10.3390/nu14245403)
Supplement: Supplementary file 1 [file nutrients-14-05403-s001.zip]

Archive with 1 entries (1 files):
- nutrients-2086719-supplementary.pdf
